# Supplementary material for: The Home Learning Environment as a Mediator of the Impact of Parental Psychological Distress on Child Development
Source: Children (Basel). 2026 Apr 22;13(5):582. doi: 10.3390/children13050582 (PMC13204149; doi:10.3390/children13050582)
Supplement: Supplementary file 1 [file children-13-00582-s001.zip]

Archive with 1 entries (1 files):
- children-4223504-supplementary.pdf
